# Supplementary material for: Cross-Talk of Focal Adhesion-Related Gene Defines Prognosis and the Immune Microenvironment in Gastric Cancer
Source: Front Cell Dev Biol. 2021 Oct 1;9:716461. doi: 10.3389/fcell.2021.716461 (PMC8517448; doi:10.3389/fcell.2021.716461)
Supplement: Supplementary file 8 [file Table_1.XLS]

KEGG_FOCAL_ADHESION
JUN
ELK1
HGF
PARVA
FN1
TNN
IGF1
BIRC3
XIAP
COMP
THBS4
IGF1R
DIAPH1
ITGA11
PGF
PARVG
ROCK1
PTK2
MYL7
FLT1
FLT4
AKT1
RELN
AKT2
LAMC2
MYL12A
LAMB2
LAMB3
LAMC1
LAMA4
LAMA5
LAMB1
PAK6
PIK3R5
CAPN2
LAMB4
FLNC
FLNA
FLNB
MYL2
MYLK
MYL5
PIP5K1C
MET
MYL10
BIRC2
COL11A1
LAMC3
COL11A2
THBS3
THBS2
THBS1
VWF
ZYX
IBSP
VTN
PDGFD
PPP1R12A
BAD
ACTN4
ACTN1
MAPK9
MAPK10
MAP2K1
RASGRF1
ILK
RAPGEF1
GRB2
PPP1CC
PPP1CB
ACTG1
ITGA10
HRAS
ITGA8
CTNNB1
MYL12B
ACTB
ROCK2
PTEN
RAP1A
PIK3R3
RAP1B
TNC
CAV2
CAV1
CAV3
COL5A3
TLN1
VAV3
COL6A2
COL6A3
COL5A2
COL6A1
LAMA1
ITGA9
CHAD
PAK4
ITGA4
ITGA3
ITGA2B
ITGA7
ITGA5
COL5A1
COL4A6
PDGFRB
COL2A1
COL3A1
COL4A1
PARVB
COL4A2
BRAF
COL4A4
VAV1
PDPK1
ITGB3
ITGB4
VASP
ITGB5
SHC4
ITGB6
DOCK1
ITGB7
ITGAV
ITGB1
AKT3
VAV2
SPP1
COL1A1
COL1A2
TLN2
PDGFC
VCL
SHC3
VEGFA
VEGFC
ITGB8
VEGFB
PXN
PAK5
CCND1
PDGFA
BCL2
PDGFB
PDGFRA
ARHGAP5
BCAR1
PAK1
VEGFD
CRK
CRKL
CCND2
CDC42
ACTN2
CCND3
ACTN3
SOS2
PAK3
PRKCB
RAF1
PRKCA
SHC1
PAK2
MYL9
RHOA
PRKCG
MYLPF
ERBB2
RAC2
RAC3
KDR
MYLK2
PPP1CA
MAPK3
ARHGAP35
RAC1
SOS1
MAPK1
MAPK8
EGFR
GSK3B
TNR
EGF
LAMA3
TNXB
LAMA2
ITGA6
ITGA2
SRC
ITGA1
PIK3CA
PIK3CB
PIK3CD
SHC2
COL6A6
MYLK3
FYN
PIK3CG
PIK3R1
PIK3R2
