# Supplementary material for: Cross-Talk of Focal Adhesion-Related Gene Defines Prognosis and the Immune Microenvironment in Gastric Cancer
Source: Front Cell Dev Biol. 2021 Oct 1;9:716461. doi: 10.3389/fcell.2021.716461 (PMC8517448; doi:10.3389/fcell.2021.716461)
Supplement: Supplementary file 9 [file Table_2.XLS]

gene	pvalue
ANK1	4.82E-05
SYNDIG1	5.30E-05
OR1C1	0.001310497
SAMD4B	0.001356722
ZNF569	0.001542551
PTPRT	0.001790147
SYNM	0.001838881
IGSF8	0.001884044
CTNNB1	0.002502431
ANKS6	0.002821485
MEFV	0.002835894
GLI3	0.003215807
CDHR2	0.003420284
SOGA3	0.003637688
CCDC180	0.003637824
TECTA	0.003816812
OR5F1	0.004021826
MAGED1	0.004972121
SEC31B	0.005568512
MKNK2	0.005572558
CDH23	0.005574627
NELL2	0.005696501
KRT74	0.005996485
INTS4	0.006581939
PCDHB3	0.00658731
YLPM1	0.007072667
ANO3	0.007163095
TOX	0.007386968
MACF1	0.00762858
SIDT2	0.007836163
ZZEF1	0.007837216
TRIM71	0.007918355
NKX2-2	0.00843538
MUC16	0.008474649
PLEKHH3	0.008606361
TCN2	0.008623147
OR14I1	0.008638146
COL15A1	0.008672664
CARD11	0.00879147
NSRP1	0.009267809
COL5A2	0.009331821
NDN	0.009362014
TSIX	0.009567845
FCRL3	0.009635877
DKK1	0.009744685
WHSC1L1	0.009804627
FLT3	0.009874634
CCDC178	0.010068925
ZSWIM4	0.010337003
ERICH1	0.010350288
ZNF648	0.010517971
NFASC	0.010699748
RIMS2	0.010730186
AARD	0.010803578
BTBD7	0.011041219
MYH14	0.011081415
IGF2BP1	0.011179606
KRT6A	0.011247774
ITIH4	0.0112881
NCOA6	0.011306636
CSF2RB	0.011324421
ZMYND11	0.011453399
OGDHL	0.011526843
PSG6	0.011561263
SMARCA1	0.011732258
TCIRG1	0.011845601
KIAA1324	0.011858327
SLC4A4	0.01187882
SVEP1	0.012222074
KCNT1	0.012256527
ZW10	0.012365123
PCDHB6	0.012892489
DLGAP2	0.013710023
HERC2P3	0.013925141
THSD1	0.014041053
PRDM5	0.014108441
HGS	0.014473427
CYP4F2	0.014706459
RPTOR	0.015012266
RGL2	0.015379408
OR4A15	0.015452125
KYNU	0.015531128
PPAT	0.015708865
IREB2	0.01575492
SON	0.015872744
WSB2	0.015881701
ADRA2A	0.016042596
ST8SIA6	0.016305799
SPTLC3	0.016580723
CRHR1	0.016617225
ANK3	0.016717655
POU2F3	0.016719488
TTI2	0.016932322
CHI3L1	0.017017046
ANO7	0.017029576
TNFRSF1A	0.017381075
IGF2	0.017396554
GLIS3	0.017517113
CYLD	0.017518405
IL17RA	0.017519735
PTPN23	0.017529892
SLC3A1	0.018177344
ATM	0.018307481
MLK4	0.018328175
TNK2	0.018891523
RNF128	0.018907069
C3AR1	0.01898223
CACNA1B	0.019007694
ABCC8	0.019042396
BPIFB6	0.019447092
SMARCA4	0.019504758
PLIN5	0.019723921
GIPR	0.019899733
TNS1	0.019942071
ADGRL4	0.019982351
TBRG4	0.020040968
CYC1	0.020184882
BACH1	0.020367007
OR5L1	0.020393838
PML	0.020423232
FBXW7	0.020733667
CNBD1	0.020793026
AKNAD1	0.020966178
IKBKB	0.021088444
SYCP1	0.021183017
CYP26A1	0.021257805
GLDN	0.021311911
TRIM6	0.021515409
TENM3	0.021693212
CSMD1	0.02185024
KDM2B	0.022199755
EGF	0.022342728
ANKRD26	0.022344845
RPS6KA1	0.022436919
NLGN4X	0.022741693
NKX2-1	0.022885347
CPZ	0.022902214
SHOX	0.022912024
FSTL4	0.022985518
PARD3B	0.023251632
RNASEL	0.023324773
DNASE1	0.023350361
KIAA0368	0.023477435
CSNK2A3	0.02347752
PRSS35	0.02375642
HOOK3	0.023817659
KIF19	0.023841044
CHEK2P2	0.023864515
LRRFIP2	0.023901543
PRMT2	0.024024544
MOXD1	0.024179284
NAALADL1	0.024346977
CFAP69	0.024598355
MYO18B	0.024853692
ACTB	0.024978076
CDH19	0.024988355
KIF21B	0.02499194
ITGA9	0.025165397
HERC1	0.02519424
AR	0.02526272
USP54	0.025358303
LINGO2	0.02549431
MEGF6	0.025689142
MAST2	0.025838656
CES1	0.025900453
ZNF700	0.0259729
RFX6	0.026256422
TRPM1	0.026262671
CPT1A	0.026309284
NRXN3	0.026557315
ADGRD1	0.02687103
BRD2	0.027141816
MED15	0.027247034
LAS1L	0.027296172
NXF1	0.02735185
FLT1	0.027401242
FSCN3	0.027473407
MMP3	0.027474527
SPRED1	0.027479152
CPAMD8	0.027579387
KLC1	0.027841089
CDH6	0.027842103
RAPGEF1	0.027875928
PSG1	0.027974365
PCDHGC4	0.028022534
DTNA	0.028033936
KCNMB2	0.02808143
ZNF211	0.028287153
TMF1	0.028288387
KCNQ2	0.028357321
QARS	0.028574698
COL4A1	0.028770086
TGM6	0.028888677
BAIAP2L2	0.028958652
JAG1	0.02907448
SLC2A1	0.029178464
CHRNG	0.029199676
NRXN1	0.029245723
JARID2	0.029259753
ENOX1	0.029440377
ARHGAP32	0.029536572
LLGL2	0.029582632
SYMPK	0.029587734
ALKBH3	0.029684912
TSKS	0.029691604
PAK6	0.029840525
TRIM27	0.029921672
INTS3	0.029980617
ARNTL	0.030090484
TMC8	0.030126545
MMEL1	0.030200528
WDR44	0.030228755
DEK	0.030699804
ZNF253	0.030939692
EBF3	0.031001477
FOXD4L1	0.03113934
IL4I1	0.031299095
SLC25A51P1	0.031356065
OR51A7	0.031383746
KIF26B	0.031434897
NADSYN1	0.03146325
ZNF334	0.03154428
RP1	0.031791314
LRRC43	0.03189328
KHDRBS3	0.031981771
UPF3A	0.032059479
CSTF2T	0.032095521
AMHR2	0.032188306
CELSR3	0.032212079
DAB2	0.032217218
AKAP7	0.032285151
CSNK1E	0.032295742
F10	0.032315215
NEFH	0.032487915
FNDC1	0.03249914
TRIM23	0.03252568
PMS2	0.03287255
PHIP	0.033162287
LARP1	0.033239898
PAPPA	0.03330357
CEP170	0.033344702
RFWD2	0.033390305
KATNB1	0.033447667
KIAA1551	0.033496482
EPHA5	0.033876655
TJP1	0.033918093
DENND5A	0.034053452
MAGEC3	0.034066911
HTRA3	0.034271434
STRA6	0.03437934
ITPRIP	0.034436752
GAS7	0.034581495
DRC1	0.034663967
NLRP1	0.034795986
SNAI2	0.034806519
BAGE2	0.034977122
RARG	0.03500914
ACACB	0.035069832
RNF213	0.035257816
CLASP1	0.035324831
WDPCP	0.035461399
LAMB3	0.035507348
SECISBP2L	0.035623569
HSPA12A	0.03580176
DENND1A	0.035928724
P2RY10	0.03614951
ADAM22	0.036171559
SASH1	0.036193695
SEZ6L	0.036340735
FSIP1	0.036470926
PCDH20	0.036705684
ZBBX	0.036714121
SVIL	0.037079706
PIK3C2A	0.037118593
ABCA5	0.037123106
FAM120C	0.037237442
KAT6A	0.037300119
TRIM56	0.037501981
APBA1	0.03758373
CYP11B1	0.037596336
FAM46D	0.037954555
TKTL1	0.037964671
COL19A1	0.038069811
ITGA1	0.038139211
MYH6	0.038145873
SPAG17	0.038299128
ZNF365	0.038388001
MITF	0.038453382
ZNF462	0.03851282
ERCC4	0.038575026
OR5T1	0.038619074
MATK	0.038623829
RNF144A	0.038648698
ZBTB5	0.038707138
OR10AG1	0.038824772
SCEL	0.03883651
TNRC6B	0.038892379
TTC12	0.03902088
GALNT14	0.039030877
HCFC2	0.039074595
TNFRSF19	0.039085729
DNA2	0.039225918
MUC5AC	0.0392848
MYBPC1	0.039298868
WWC2	0.039549045
DIDO1	0.039559674
PNPLA3	0.03958501
ARHGAP6	0.039693227
TFB1M	0.039804821
KIAA1109	0.039810868
GRN	0.039979033
SEMA4D	0.040243223
ALPK3	0.040339511
ATP2A3	0.040435259
RAB6B	0.040652871
GRIN3A	0.040730615
FAM160B1	0.040890218
EFCAB13	0.040910222
CYP2F1	0.041027322
pk	0.041070997
PHYHIP	0.041112507
SCN1A	0.04118295
CYP2S1	0.041235526
CCDC108	0.041317919
ARSI	0.041408743
CFHR5	0.041467462
SLC22A1	0.04157138
FAT2	0.041643498
FGD1	0.041782379
ZNF418	0.041855336
ATG2A	0.041876104
KIAA1715	0.042112466
PDE4DIP	0.042118769
KCND1	0.042181958
TRAF2	0.042259761
TRIP10	0.042318898
SGCZ	0.042375258
RP1-274L7.1	0.042455282
EXOC4	0.042473162
CDC42BPG	0.042543783
GAL3ST1	0.042587591
ACTN2	0.042619633
RBM12B	0.042631821
SLC24A3	0.042885459
WDR20	0.042919547
KCNA1	0.043098024
FGD3	0.043101725
RARB	0.043160299
KIF16B	0.043302356
GRIA1	0.043448971
DCAF11	0.043449147
PRAME	0.043450224
SCN2A	0.043532988
SLIT1	0.043545895
CTBP1	0.044066443
MLLT6	0.044104215
ADAMTS4	0.044145129
GTF3C4	0.044185135
PLXDC1	0.044250342
NLRP13	0.044536965
ITGA8	0.044788236
UNC13B	0.044848268
MEX3D	0.044882133
CYLC1	0.044953549
ZNF862	0.045024237
PRUNE2	0.045056467
CASR	0.045067256
SEMA7A	0.045069591
RNF150	0.045073322
GABBR2	0.045085613
INPP4B	0.045235149
RNF112	0.045266148
TMEM132A	0.04529246
TBCK	0.045455932
CHSY3	0.045475947
ZNF831	0.045594712
LSR	0.045674392
CBLN1	0.04582203
ITGB6	0.04582467
GNAL	0.045975644
EML5	0.046112536
RANBP2	0.046250769
DEPDC1B	0.046273057
ZNF493	0.046446115
ZNF251	0.046705435
NTNG1	0.0468454
SMC1A	0.046950063
ERMP1	0.04696999
SPECC1	0.046982815
CARS	0.047077085
ITGB7	0.047159601
POLR1B	0.047258148
KRT39	0.047313079
AGPAT4	0.04749496
HACE1	0.047699485
PPP1R21	0.047759987
ADGRA3	0.047864363
DGCR2	0.047942573
C6orf118	0.047960247
FMR1	0.048145094
FOXP2	0.048168543
GDF6	0.048277027
OR4C13	0.048589969
PRKCG	0.048690662
GAS2L1	0.048823095
CHD3	0.049009499
CCNB3	0.049193635
GPC5	0.049237755
IFT172	0.049359322
USP25	0.049388377
ZNF614	0.049690254
BNIP3P1	0.049700949
ESPNL	0.049730511
CACNB3	0.049832869
FAM129B	0.049837691
TMPRSS11D	0.049887862
ZFP64	0.050066115
GAL3ST4	0.050289287
UNC13C	0.050332778
RBM19	0.050377197
TEX15	0.050381836
MEPCE	0.050542545
SPIDR	0.050560606
MARVELD3	0.050843736
BTAF1	0.05106345
NUDT13	0.051298165
ZNF91	0.051320347
EPHB6	0.05133535
KCNQ4	0.051342903
JKAMP	0.051382168
QKI	0.051589324
THBS3	0.051633782
HTR2C	0.051670236
GABRB1	0.051763256
SMARCAD1	0.051793451
RAI1	0.052142803
C10orf2	0.052254572
PCDHB5	0.052403578
RFTN2	0.052582216
SUSD2	0.052703279
TBC1D32	0.053355788
SPTY2D1	0.053395934
HDGF	0.053422042
ATP13A2	0.053573056
HMBOX1	0.053629396
LHX2	0.053683265
CADM2	0.054037378
CEP112	0.054320387
PAXBP1	0.054354154
DSCAML1	0.054400096
SSPO	0.054567075
SMO	0.05479626
TRANK1	0.05500699
SYNE2	0.055148992
NFATC1	0.055168501
KCNC1	0.055277737
BAZ1A	0.055308979
CEACAM1	0.055620101
AQP10	0.055740928
ANKRD36	0.05574171
UBA7	0.055981369
ARHGAP17	0.05612122
GOLGA3	0.056469797
EPHA2	0.05658951
SPATA5L1	0.05664923
ACP5	0.056660567
HOXD10	0.056717428
ZFP57	0.056952255
OPRM1	0.057154111
P3H2	0.0573006
PIKFYVE	0.057481427
KCNB1	0.057530586
DET1	0.057849647
ABCE1	0.05791041
SPRY3	0.058279354
SPPL2C	0.058365274
SIK2	0.058706922
RING1	0.058762801
CHSY1	0.058798358
EPRS	0.058851796
ZNF280A	0.058876302
SLC14A2	0.058946965
KIR2DL1	0.058957054
XRN1	0.059100171
GRIK5	0.05942694
PTPN21	0.059465212
PLA2R1	0.059806838
GPR6	0.060016111
TBX22	0.060100488
CLIP4	0.060115004
ACIN1	0.060122021
RAD23A	0.06015836
ERLIN2	0.060717476
RPP38	0.060741481
SLC39A10	0.060770113
FLT4	0.060901873
TBC1D8B	0.060921722
NELFCD	0.060968938
NXPE3	0.06110359
CD101	0.061261758
SERPINB8	0.061266188
HPSE	0.061366895
PABPC5	0.061474935
SLCO2A1	0.061643643
ATP8A2	0.062012894
OR2L3	0.062121444
PSAT1	0.062192134
GRID2	0.06253642
PNISR	0.062730234
FZD7	0.062830227
MAPKBP1	0.06299235
STAT4	0.063190944
FAM155A	0.063342526
NR0B1	0.063413619
SV2C	0.063518365
TTC37	0.063570532
MMP9	0.063816864
MYO16	0.063832285
EPDR1	0.06398741
CRTC1	0.064063311
RBM44	0.064070271
ADGRL1	0.064189687
SIAH2	0.064261572
IRX1	0.064279658
PLEKHA7	0.064360169
DST	0.064400993
DENND1C	0.064454151
TAS2R4	0.064509516
APOB	0.064547684
KL	0.064559311
FKBP10	0.064597624
DLAT	0.064600281
ASPM	0.064624231
ABCG2	0.064664839
DPYSL4	0.064748958
KIAA0319	0.065028588
ATP2A1	0.065032221
NIPA2	0.065054135
HS6ST2	0.065169115
BMP2	0.065188495
BFAR	0.065448267
DSPP	0.06564689
ACOX1	0.065689822
TP53BP2	0.065706759
MYBPC2	0.065781964
C5AR2	0.065834827
ITPR3	0.065837018
TMEM38B	0.065989557
BICD1	0.066122921
CPXCR1	0.066260085
COL6A1	0.066328446
NYAP1	0.066364927
LRRC8B	0.066536382
ISM2	0.066598295
MLLT4	0.066753605
NES	0.066757868
SEMA6A	0.066761542
ORC1	0.06678241
VAV3	0.066816491
GTF3C2	0.066909696
ZNF479	0.066939806
MAPK15	0.066989512
THBS4	0.067053168
TRIOBP	0.067275406
TAF1C	0.067405746
SLC8A3	0.067432368
LRRC31	0.067623012
PLCG2	0.067631783
TRAC	0.067665177
AXDND1	0.06778267
DCAF4L1	0.067855498
PDZD4	0.068078575
SLCO3A1	0.068175115
GDF5	0.068249003
DDX39B	0.068466435
CTAGE11P	0.068473095
NKX3-2	0.06859128
C1orf177	0.06869185
ITGAL	0.068721264
TCERG1	0.068728498
FAM171B	0.068881891
RBMS3	0.068935915
ATP8B3	0.069042932
KREMEN1	0.06905067
TMPO	0.069116846
TRPC7	0.069133875
ENPP3	0.069279005
ORC3	0.06932204
NSMF	0.069332978
SULF1	0.069454382
PASD1	0.069538116
BEND2	0.069883962
SLITRK3	0.069922558
PKDREJ	0.069992457
ADAMTS20	0.069997641
GBP5	0.070156403
FBXO41	0.070279277
KIAA1614	0.070338678
PNN	0.070355188
DLD	0.070412104
NEK8	0.070711287
CUL3	0.070794578
SCRIB	0.070897085
GRHL1	0.070933474
DZIP3	0.070964835
PGLYRP2	0.071083471
PCDHA11	0.071089481
PXN	0.071090319
SH3PXD2A	0.071131756
ZNF320	0.071394124
TSPEAR	0.071431001
ZNF300P1	0.071432519
ZNF730	0.071598289
SLC9A7P1	0.071625409
PLCB3	0.071692145
ARMC3	0.071711834
KAL1	0.071745075
RIT2	0.071750155
MED12L	0.072089164
ZCCHC6	0.072316847
FAM69B	0.072447383
TAF1	0.072479217
RADIL	0.072669892
PYGO2	0.072758439
MICAL1	0.07277796
TOX2	0.0732155
SEMA3C	0.07352582
SLC4A7	0.073562466
DCAF12L2	0.073621534
KRT32	0.073751173
MTG2	0.073887556
TRAPPC12	0.07394808
SLC22A8	0.073969644
BRPF1	0.074022695
ZNF461	0.074073607
GLYR1	0.07411259
PLXNB1	0.074187942
SAP130	0.074192289
PRSS54	0.074331055
CCDC170	0.074333897
ACAP1	0.07438513
IVNS1ABP	0.074443289
CFAP58	0.07444813
HIVEP1	0.074560288
SEMA4F	0.074568304
ST8SIA5	0.074846836
ALDH1B1	0.074916073
ARHGEF9	0.074948058
WWP2	0.074995522
CHST2	0.074996405
ADAM12	0.075346497
ATP8B1	0.075358962
CXorf67	0.075388185
LAMC1	0.075766817
TRPM6	0.075947495
OR10G9	0.076241505
NACC2	0.076281294
FGFR1OP	0.076398921
FLG	0.076668819
GDI1	0.076748408
GPRASP2	0.076758284
PDZD8	0.076974518
FAM83H	0.077031409
TBC1D8	0.077031419
ADSSL1	0.077181266
ACCSL	0.077232381
TBC1D4	0.07733443
ALDH1A3	0.077574878
DCLK3	0.077590901
TTC8	0.077679871
CAPN7	0.077691082
C1RL	0.077692003
MST1	0.077769843
CEP162	0.077861752
TAX1BP1	0.077892717
GRIK2	0.078053627
PRKG1	0.078069737
CREM	0.078076485
UHRF2	0.078111134
TAF7L	0.078181064
KLRG2	0.078239904
GTF2IRD2P1	0.078257237
MATN1	0.078388158
RBM46	0.078415373
HNRNPUL1	0.078449961
HSP90AA1	0.078481592
SSTR5	0.078514311
VAX1	0.078642167
PYGL	0.078764298
SSX2IP	0.078918021
SNRNP200	0.079010594
COL6A3	0.079028869
ASCC3	0.079114178
GALNT5	0.079154559
TLN1	0.079178901
DCLK1	0.079317291
CELF4	0.079393467
MGAT1	0.079438733
EIF4G1	0.079580274
NUPL1	0.079591787
FRMD7	0.079737464
TMEM8A	0.07976394
BMPR1B	0.07991791
TRIM41	0.079925134
KIF9	0.08011689
ARMC5	0.080118596
GPX5	0.080181943
OR10X1	0.080227593
ZBED9	0.080292836
CLEC14A	0.080330091
PAX7	0.080394645
SI	0.080470454
PTPRC	0.080537807
CEP295	0.080606483
BCLAF1	0.080685175
EFR3A	0.080737324
OR10C1	0.080796193
UGT1A4	0.080797495
SLC4A5	0.081281503
CHRNA1	0.081446801
BARHL2	0.08156666
SLC12A5	0.081571774
SPOCK1	0.081612786
GRAMD1A	0.081710419
HFM1	0.081805765
IMPG1	0.081806874
CTNNA3	0.081814546
GABRA2	0.081883434
RGPD4	0.081890245
EPS8	0.081895727
ITGA7	0.081915675
NBAS	0.08201007
SNX20	0.082124979
LCT	0.082251243
NOC3L	0.082343483
MAP1B	0.082572763
DENND4B	0.082655255
ARID5B	0.082846818
CLTCL1	0.082897337
ZMYM6	0.082973927
GRIA4	0.083055113
PUM1	0.083058576
ZNF227	0.083177017
IGSF9B	0.083220754
C5	0.083239444
CCAR1	0.083465899
PLXND1	0.083612949
ZNF438	0.083875179
CHD4	0.084009676
CLEC2D	0.084110893
MUC4	0.084213299
KRT2	0.084219121
HTR1F	0.084286509
RAPGEF3	0.084317728
ZNF574	0.084398351
STAT5A	0.084473533
HNRNPL	0.084508707
AK5	0.084527855
BMP3	0.084650761
CACNA1H	0.08468174
FIBP	0.084717329
BZRAP1	0.084965592
ZNF48	0.085023824
PI4KA	0.085109658
ZNF235	0.085189676
SYCE1	0.085257107
LEPR	0.085314788
NCK2	0.085524895
HOXD1	0.085583612
ZNF286B	0.085643564
RGS6	0.085754219
ZFYVE9	0.085788046
UBE3B	0.085842786
ROCK1	0.086011991
MAGEA11	0.086382813
ZNF174	0.086445738
RBPJL	0.086461824
GRIA2	0.08661334
FLRT1	0.086634869
NLRP11	0.086830247
SNORA15	0.086885759
ALS2CL	0.086929908
HLA-DMB	0.087203767
ADGRG7	0.087253909
SMEK1	0.087343147
MCM6	0.08735408
BRCA2	0.087493577
ASXL2	0.087625833
CP	0.087702947
ZNF468	0.087807014
CFAP43	0.087972786
KLHL22	0.088003665
PCDHGA3	0.088023173
FDPS	0.088024743
SLC9A8	0.088036839
MIEF1	0.088095632
TTLL3	0.088261476
FBXL13	0.088287994
USP40	0.088392765
BMP1	0.088500929
HS3ST2	0.088775592
PHKA1	0.08882124
LAIR1	0.08883104
TRIM33	0.0889641
CACNG7	0.089456902
DIP2A	0.089526782
VIT	0.089952599
AMBN	0.090150295
LNPEP	0.090317635
DKK2	0.090466962
APP	0.090563854
TCHP	0.090658012
VWF	0.090765676
OBSCN	0.090894768
THEMIS	0.091014865
TBX1	0.091187539
PDE3A	0.09134509
MUC5B	0.091375817
ALPK1	0.091410826
F7	0.091562171
TCEB3	0.091677274
SLC12A6	0.092037467
NBPF9	0.092132606
BMPR2	0.092211387
SLCO1B1	0.092230217
NPAS4	0.092649111
BZW1	0.09268025
GABRA3	0.092795932
OR2T3	0.092825917
DCBLD2	0.092860947
CDK13	0.092875937
TBC1D5	0.092979951
KCNJ3	0.092998696
PIGR	0.093069416
HIPK3	0.093246205
ST5	0.09326633
DROSHA	0.093289387
BCR	0.09332411
PCDHGA1	0.093443728
AGBL1	0.093584857
CSF1R	0.093617754
ZNF423	0.093625764
LCE2C	0.09365964
NFIA	0.093733619
SLC52A2	0.094071718
C6	0.094083502
FOXJ3	0.094090176
SLC7A1	0.094174912
SNAPC2	0.094275625
ZNF446	0.094356149
EFEMP2	0.094449798
NDOR1	0.094451338
COL5A1	0.094613525
TAOK3	0.094699241
PCNT	0.094801795
VPS13B	0.094838083
RBFOX1	0.094917028
COL11A1	0.095020214
ASTE1	0.095128496
RPS6KA6	0.095187981
SH2D3C	0.095281755
ZNF836	0.095347724
SCAF8	0.095389091
PSG7	0.095402027
OXCT1	0.095448162
SFPQ	0.0954547
ZHX3	0.095659596
THSD4	0.095671092
SIPA1L2	0.095930129
SYT1	0.095956145
VPS52	0.096009365
C1orf87	0.096109025
TAB1	0.096152684
FCRL1	0.096228785
SLC26A4	0.096269315
SOX3	0.09634183
ZNF667	0.09635896
HOXD13	0.09636068
MET	0.0964933
NEB	0.096510004
PLXNB3	0.096577844
DLGAP3	0.096657209
KRT16	0.096773366
PHEX	0.097156971
SARDH	0.097285111
MINPP1	0.097357849
PKHD1L1	0.097387932
DDB1	0.097540793
BCAS1	0.097788551
DDX43	0.097849715
CR2	0.097869134
NAPEPLD	0.097949504
SLC26A7	0.097964479
CACNA1S	0.097999676
RNF19B	0.098125
PROX1	0.098155907
BBS2	0.098256599
NCOA2	0.098258032
C16orf71	0.098322464
TSHZ3	0.098367225
NFATC2	0.098559274
SNTB1	0.09857713
CEMIP	0.099122226
ANXA13	0.099225586
RUVBL1	0.099312178
KCNJ6	0.099378088
CD4	0.099547759
LDLR	0.099618578
PMPCB	0.09964354
ARFGEF3	0.099696141
YEATS2	0.099732824
ESF1	0.099751505
DLX5	0.099775297
DMRT3	0.099780082
KIAA1524	0.099823312
MDGA2	0.099845172
SHFM1	0.09986542
LRRC15	0.099911604
SMOC2	0.100059126
PTPRA	0.10019234
BTBD11	0.100227146
WDHD1	0.100393067
ASCC2	0.100411022
ZNF43	0.100511729
HNRNPA3P1	0.100512027
TTC7B	0.100673286
DVL1	0.100680271
TMEM64	0.100741794
MDM1	0.100797689
SLC26A9	0.100853956
DCDC2	0.10090167
ATG9A	0.10092641
TLK1	0.100946085
LARP4B	0.10108478
TMEM260	0.101113205
OPCML	0.101126993
C16orf78	0.101154687
ZNF570	0.101805416
CDH4	0.101816474
FAM181A	0.102138639
HERC5	0.102183497
VCP	0.10236224
MIPEP	0.102643454
PLCH1	0.10271666
CPED1	0.102729288
PARP14	0.102938523
PRRC2A	0.102995382
FOLH1B	0.103043043
PHKA2	0.103208882
RTEL1	0.10329445
TTC7A	0.103350887
PTCHD2	0.103378398
CKMT2	0.103431835
ZNF432	0.10345313
DZIP1L	0.103453779
EVI5	0.103600331
MMRN1	0.103667443
PRSS55	0.1037227
RXRA	0.103854572
PPP2R1B	0.10385494
KRT33B	0.103987899
FREM1	0.104095886
NR4A3	0.104169887
PNPLA7	0.104201723
WNK3	0.104227144
SNX27	0.104322874
FER1L6	0.10448666
MLXIP	0.104663653
PRPF4B	0.104818921
TRAPPC11	0.104868316
WWC1	0.104918286
LRRK2	0.105114494
DDX26B	0.105168429
TNIP1	0.105176794
TDRD5	0.105437672
SERPINI1	0.105466169
FARS2	0.105473327
CDH2	0.105485619
PTPRZ1	0.105698309
NIN	0.106212977
DNAH5	0.106219424
CD248	0.106256424
MIA3	0.106375141
FOCAD	0.106889324
SHMT2	0.107662138
CNGB3	0.108078317
DOCK8	0.108097621
CLDN7	0.108208911
MAP7D3	0.108406361
NSMAF	0.108510468
ZNF583	0.108660895
ADD3	0.108785189
MYH8	0.10898303
INHBB	0.109015699
SC5D	0.109063814
STC2	0.109236901
TNFAIP1	0.109530791
ZSCAN18	0.109605466
ARHGAP39	0.10965841
SLC5A10	0.109852442
TSC22D1	0.109905728
CXCR5	0.110029489
SLC26A5	0.110068437
KLB	0.110172254
DNAJC2	0.110195744
SLC39A13	0.110358477
OR51B6	0.110509672
CYTH4	0.110544396
FAM47B	0.110581606
CROCC	0.110644432
RGPD8	0.110720259
FUK	0.110747115
TMEM39A	0.110821166
ZNF750	0.110854426
DLG3	0.11107588
SPAG16	0.111101631
AGO4	0.111109767
PLA2G4C	0.111207479
XXYLT1	0.111266073
THADA	0.111274927
WDR66	0.111337701
ACAD11	0.111506964
KDF1	0.11166575
SYNJ2	0.111687993
GPC6	0.111764129
PLEKHH2	0.111786838
TMEM2	0.111800047
EHBP1	0.111952616
FRMPD1	0.112061972
TTC21B	0.112095646
FBXL7	0.112125923
ITPKB	0.112286987
DNAJC10	0.112343853
DHX30	0.112513297
SYNPO	0.112599186
P2RY8	0.112677509
NEUROD1	0.112806854
SCN10A	0.112916914
EEA1	0.11310122
ZKSCAN7	0.113400815
PCDHGA8	0.11340755
DHX58	0.113457057
CCDC83	0.113523845
GOLGB1	0.11357079
KLHL13	0.113819199
STPG2	0.114139417
SAMD4A	0.114233221
ZBTB1	0.114362208
PIK3CG	0.114365237
PCDHGB2	0.114675088
FERMT2	0.114723818
TRAK2	0.114938702
SCAF11	0.114992083
TRPC1	0.115030869
IGSF11	0.115172459
LYST	0.115558355
ZAP70	0.115622144
KIAA1429	0.115649538
CLCNKB	0.115713128
TMEM117	0.115730113
TRPM7	0.115879946
ARHGAP29	0.115932686
OR51M1	0.116324643
STK33	0.116382471
C10orf76	0.116389499
IFRD2	0.116393564
LRFN2	0.116487432
ZC3H13	0.116548709
BAG3	0.116601154
CIITA	0.11665387
UBAC1	0.116683357
NLGN1	0.116686586
SLC12A7	0.11677168
PUM2	0.116781338
WDR62	0.116806863
OLFML2B	0.116831832
PDIA5	0.117064767
SUPT16H	0.117091974
PREPL	0.117121514
STIM1	0.117197624
UBE2O	0.117205962
RORA	0.117297126
TAS2R16	0.117659392
C6orf165	0.117784618
CSHL1	0.117937078
ZNF711	0.118138293
SASS6	0.118225181
ARHGEF15	0.118295279
SCN5A	0.118417775
NR1D1	0.118474171
EXO1	0.118510355
PARP1	0.118517452
MTTP	0.118643658
KATNA1	0.118740292
RPS6KC1	0.118818102
ASIC4	0.11901828
GYS2	0.119131864
DQX1	0.11928709
IGHM	0.119332177
RIC1	0.119403091
AP4B1	0.119965251
PTPRN2	0.120015047
PRKAG1	0.120024586
ASIC2	0.12015602
FMN2	0.120639204
CLCN1	0.120722956
PI15	0.121052026
FBXO38	0.121209708
ZNF384	0.121256061
KIF5B	0.121549376
RNH1	0.12159894
GHR	0.121620785
PTPN12	0.121684111
KCNH8	0.121724092
GUCY2D	0.121785123
PAG1	0.121806282
AXL	0.122193113
MAST1	0.122231024
MICU3	0.122273868
INF2	0.122277964
PDE2A	0.122364157
SLC45A4	0.122460671
COL10A1	0.122656037
ADARB2	0.12314337
Y_RNA	0.123144496
TRPM8	0.123174028
CRAMP1L	0.123209002
CYP11A1	0.123471013
CBX2	0.123532111
TUBB2B	0.123600626
USP49	0.123620474
NOSTRIN	0.123650203
KSR2	0.123654978
KCNK1	0.123728124
TMIGD2	0.123753684
DNM3	0.123754798
ACLY	0.123823696
LPCAT1	0.124020242
ABCC9	0.124561692
CLCN2	0.124589682
C1orf101	0.124663978
MLST8	0.124692831
RNF214	0.124842804
ADAD1	0.12497329
MSN	0.125023579
PACSIN2	0.125214846
CC2D2A	0.125351604
SORCS1	0.125372804
B2M	0.12539264
GRIN2A	0.125406019
PCNX	0.125429958
DPP3	0.125475257
PDIA3	0.125693916
LIN9	0.125754108
POLR3E	0.125894902
SLC16A3	0.126006291
LPPR2	0.126017533
GDF10	0.126028514
ACSL6	0.126229502
PCMTD2	0.126255492
SLC17A8	0.126332696
RPGR	0.126356498
COG2	0.126479519
PLXNA4	0.126877424
PLXDC2	0.126955
ATP6V1C2	0.126994334
ABCC6	0.126999271
ZNF536	0.12701078
UBR1	0.127071058
SCUBE2	0.127083911
FBXO21	0.127107882
CIZ1	0.12713676
INPP4A	0.127206481
CLEC16A	0.127328938
EEFSEC	0.127438895
MROH5	0.127633875
C9orf84	0.127841816
MGAM	0.127950721
PPFIA4	0.128090022
NEDD4	0.128184086
CKAP2L	0.128490541
ARHGAP9	0.128542966
ABCB5	0.128603773
SLC26A1	0.128798771
CREBRF	0.128918913
NLRP2	0.129037737
NAA16	0.129059571
PDCD11	0.12913757
UBE4B	0.129168344
ATP10D	0.129366333
PLIN4	0.129397705
NPR3	0.129500345
KCNH1	0.129925644
MUC6	0.129964788
MCF2	0.129991478
VWA8	0.130009598
EPB42	0.130063285
GRINA	0.130385632
TRAM1L1	0.130424496
SEMA5A	0.13054712
LTK	0.130567324
ITGA2B	0.130612885
GRB14	0.130686141
PLCD4	0.130706186
EML3	0.130821229
ZNF701	0.130984154
MAP10	0.131216985
CACNG1	0.13133465
DUSP27	0.131729499
LRRC4B	0.131758136
ZNF331	0.132088821
IL4R	0.132381104
ZFYVE26	0.133134364
GRPR	0.133255209
KIAA1324L	0.133299167
ADGRL2	0.133440708
TTC27	0.133506988
SPOCD1	0.133685703
ADGRA2	0.133807407
GPR78	0.133837271
LEF1	0.133901587
AKNA	0.133953163
STXBP5	0.134022322
SCAF1	0.134079629
CYP4F3	0.134099676
AP5B1	0.13411411
ZNF765	0.134245747
ABLIM3	0.134423573
CXCR1	0.134424545
DNAH6	0.134453417
CTTN	0.13454528
NOL4	0.134575816
MPP3	0.134786217
MED14	0.13503085
PTPRJ	0.135045632
CDCP1	0.135297093
WDR37	0.135309075
ADAMTS7	0.135360412
FAM183B	0.135366628
XAB2	0.13551654
ZMYM5	0.135524066
PTPN14	0.135594904
HECTD2	0.135723531
CARNS1	0.13585708
C2CD3	0.135917812
POMT2	0.135990229
MAP1A	0.136057202
MYO5C	0.136333002
ABCF3	0.136355466
SEL1L3	0.136453485
CATSPER4	0.136503214
MAN1B1	0.136576773
SPTA1	0.136882177
RIMBP2	0.136947825
SPATA6	0.137088453
UGT3A1	0.137339045
RBCK1	0.137510701
ZNF274	0.137560141
CHRND	0.13761568
WDTC1	0.137976781
PCDHA9	0.138014955
MYH11	0.138075175
EFTUD1	0.138206764
CAPN5	0.138217038
KCTD9	0.138690032
USP2	0.138694658
PRR16	0.139050763
HEATR3	0.139136831
ADNP2	0.139173409
SCAP	0.139229577
PRLHR	0.139260919
LGI3	0.139262684
MANBA	0.139347769
KRTAP10-4	0.139447962
PTER	0.139450399
ZNF280D	0.139731161
KCNH6	0.139882827
CBLN2	0.139890124
KIAA1549	0.139915555
CFI	0.140193722
DIP2C	0.140262801
USP8	0.140325195
RYR3	0.140359042
DYNC1H1	0.140882481
HTR2A	0.140947842
NOP14	0.140972032
GRIP2	0.141054168
PMFBP1	0.141170035
CACNA1A	0.141251392
CPB2	0.14135874
ZNF317	0.141491555
UBE2J2	0.141648685
KIF2A	0.141745886
MKL1	0.141896443
SLC39A6	0.14205575
TRAPPC10	0.14211355
VCPIP1	0.142201131
ZNF615	0.142220978
NGFR	0.142287162
RASAL2	0.142416668
PDPN	0.142460123
ZNF385B	0.142533983
WDR72	0.142622771
SWT1	0.142682432
RBM5	0.143169168
MECP2	0.143207421
ZNF814	0.143285589
MSL2	0.143361601
GLG1	0.143389671
TBX5	0.143789284
TMCO3	0.143930976
RGS12	0.14396576
HGF	0.144014234
THOC2	0.144073958
ELAVL4	0.14428973
ZNF133	0.14436485
HEATR5A	0.144367125
RUNDC3B	0.145187432
PIK3C3	0.145241175
ZNF613	0.145263643
FBXL6	0.145459771
ACAN	0.145471914
SCN7A	0.145533219
DDX1	0.145554886
SPTBN5	0.145970788
OSCP1	0.146014337
CUEDC1	0.146026561
FAT3	0.14610208
CRYBG3	0.146166436
CLASRP	0.146167003
STKLD1	0.146264301
SNW1	0.146331013
CADM1	0.146350738
SYDE2	0.1463518
PRKCQ	0.146436281
POLR2B	0.146669588
ZFP28	0.146852425
ZNF473	0.147228125
MINK1	0.147387412
ATAD2B	0.147418501
PIK3AP1	0.147464066
HIPK2	0.147545087
NR2F1	0.147644595
PRAMEF20	0.147733774
PCDHGB3	0.147860064
FOXB1	0.14804529
PTGES3L-AARSD1	0.148098818
ADAMTSL1	0.148124266
ZNF517	0.148191641
MME	0.148336099
NAV1	0.148452361
MON2	0.148810728
DYRK1B	0.148836542
FAM65C	0.148889184
POLH	0.148940947
DFNB31	0.149111778
SPATA31C1	0.149187122
BCORL1	0.149275222
SMPD4	0.149398631
SLC27A6	0.149690363
MAMDC4	0.149939584
SLC6A15	0.15022382
UHRF1BP1	0.1504063
FASTKD2	0.150547846
ANKLE2	0.151055532
BCAM	0.151443524
ZNF556	0.151475875
CNST	0.1517382
BHLHE22	0.151806822
NCOA3	0.151886701
TNFAIP3	0.151972664
CACNA2D2	0.151977031
PLCG1	0.152057149
LGR6	0.152446141
FOXP1	0.152466597
ADRB2	0.152484621
KIF20A	0.152612476
ABCB1	0.152614155
WNK2	0.152814927
ZNF658	0.153040477
RNY4P30	0.153074206
TEX10	0.153778282
ADAM7	0.153795369
RGL1	0.153799152
DGKD	0.153889032
MED13	0.15404031
KHDRBS2	0.154133577
PRKAA2	0.15424775
SLC6A14	0.154259895
SYT16	0.154369267
RAB3GAP1	0.154449273
GRM3	0.154476374
C19orf44	0.154584744
BRCA1	0.154638089
MYO1C	0.154639645
KTN1	0.154741406
NOX4	0.154756379
SUFU	0.155119052
CATSPER1	0.155265409
NCOA7	0.155412585
ANKRD20A9P	0.155550631
FICD	0.15604344
C5orf42	0.156077631
ADAMTS12	0.156151891
BBS9	0.156233645
MYO3A	0.156543216
FAM135B	0.15667193
C15orf27	0.156775039
NRXN2	0.156868339
ADGRB2	0.156883019
FAT4	0.156980556
IGSF22	0.157158373
CSPG5	0.157557687
ERBB3	0.15759832
MCM8	0.157678153
SERPINB2	0.158066258
TGFBI	0.158496643
ADGRG1	0.158610506
MAN2A1	0.15885942
LAMB1	0.15888574
DOCK5	0.159240459
REEP4	0.159340315
SPG7	0.159413538
DOCK4	0.159414334
ADAD2	0.159442221
RSPH10B2	0.159489413
ADAMTS6	0.159749876
LCP2	0.160007478
LRRC52	0.160110804
ACVRL1	0.160155561
TLR2	0.160218828
OR6N1	0.16045351
PRDM13	0.16048777
DIP2B	0.160533635
KDR	0.160665054
OSBPL1A	0.160850697
RBM47	0.160894367
MTL5	0.1610287
EFCAB5	0.161034853
ALPP	0.161181859
FOXRED2	0.16126145
PEG3	0.161406908
E2F7	0.16151486
CAND2	0.161525892
MTF1	0.161570556
QRICH2	0.161691067
DNAJB2	0.161759673
PCDHA3	0.161770237
PCDHB9	0.162053266
CNTNAP2	0.162160988
ALG11	0.162209013
FGF13	0.162229108
SRRT	0.162234101
NOTCH2	0.162313328
RIN2	0.162400287
SLTM	0.162515665
SOGA1	0.162741635
GUCY2C	0.162808399
EPPK1	0.162834576
PLEKHA5	0.162961703
OR10G7	0.16298798
WDR11	0.163051338
PDE4B	0.163168985
RASAL1	0.163239992
LRRC27	0.163289243
RACGAP1	0.163324218
ADGRE2	0.16333484
ZNF408	0.16335002
TSHR	0.163459314
POP1	0.163570523
SLC5A8	0.163701676
KDM5C	0.163819816
KRT35	0.163873766
IGHG1	0.164264474
MCF2L2	0.164433127
MMRN2	0.164621679
AK7	0.164628098
MYO1E	0.164644332
SIRPB1	0.164644618
GALNT16	0.164654082
CDH18	0.164700817
TMEM120B	0.164877703
ZBTB34	0.16492161
VEGFC	0.164999023
FAM19A2	0.165083399
CCR3	0.165367367
TAP2	0.165386126
WRN	0.165646401
KIF2B	0.165990261
TECPR2	0.166009401
RIF1	0.166091099
SPIRE2	0.166127344
COL4A5	0.166436823
LZTS3	0.166805561
SPON1	0.166833621
E2F8	0.166858092
NPR1	0.166868322
FAM111B	0.166961423
SLC25A42	0.167017473
STON2	0.16708941
KEL	0.167239344
PTPRO	0.167271054
APC2	0.167482267
TBC1D16	0.1675149
PKD2L1	0.167539948
TDRD7	0.167984182
ADAM21P1	0.168019085
RIOK3	0.168212181
MAG	0.168448193
ZC3H18	0.168543496
GLRB	0.168613641
NLRP14	0.16876312
ATP13A4	0.16896866
OSGIN2	0.169054359
NLRP3	0.169084096
PRDM2	0.169196636
NDUFS1	0.169240408
ATP2B1	0.169412702
CEL	0.169447203
LILRA2	0.169614089
PCSK2	0.16973272
KALRN	0.16979631
USP47	0.169801014
DHX57	0.169957293
ST3GAL2	0.17001305
DNER	0.170163156
BTN2A1	0.17019392
LIPF	0.170197278
SELE	0.170255612
NOC4L	0.170487282
HM13	0.170624377
SEC23IP	0.170674275
KNTC1	0.170886549
NRG3	0.17106979
SLCO5A1	0.171089261
PPP5C	0.17122796
CPSF1	0.171603972
ZNF385D	0.17176184
SDHA	0.171804435
NEBL	0.172013543
CTNND1	0.172020532
TBC1D25	0.172389298
RSPH6A	0.172851394
ZNF813	0.173065099
HNF4A	0.173126599
KIF27	0.173267103
PPM1H	0.173279047
MAPKAP1	0.173415007
ZNF8	0.173443198
DNAH7	0.173503446
PSD2	0.173596927
NLGN3	0.173657828
TRPA1	0.173690275
EXOC3L1	0.173722932
VPS16	0.173865469
FRMD6	0.17394209
LRFN4	0.174010814
TNKS	0.174123732
HAUS6	0.17417497
MFHAS1	0.174223129
PSD3	0.174237781
MOCS3	0.174325267
HSD17B4	0.174386073
RBM34	0.174566277
LHX4	0.174595378
SLC35G5	0.174694286
ADRB1	0.174771152
MMP28	0.174910118
OR51S1	0.174979782
ENAM	0.174980539
SPNS3	0.175113459
YTHDF2	0.175209688
CTAGE1	0.175265246
SKOR1	0.175283308
PPP1R13B	0.175354989
PPM1D	0.175447331
ZNF492	0.17546986
PRPF8	0.17553288
CCM2	0.175674422
FOXM1	0.176007833
UBR5	0.176323451
BCL3	0.176360134
SALL3	0.176570605
CCDC42	0.176767878
BACH2	0.176785715
GABRA5	0.177023471
NLGN2	0.177280889
SIX2	0.177495575
PRF1	0.17816412
MYH7	0.178359237
NRF1	0.178508764
INTS8	0.178670957
CEP83	0.178700652
SHANK2	0.178740432
MTBP	0.178742267
SLITRK6	0.178849929
ZPBP	0.178853489
CLIC5	0.17902971
STRN	0.179159144
RHOBTB1	0.179245586
CSTF1	0.179343981
TRIP11	0.179392801
RALGAPB	0.179788895
KIF13B	0.179842402
MGRN1	0.180188782
ZMAT1	0.180199596
ZFAT	0.180450337
GUCY1B3	0.180616182
RAI14	0.180684324
CUL1	0.180739339
ROR2	0.180899569
ZNF248	0.180956968
ACSL4	0.181081876
TADA3	0.18109351
LRP2	0.181099473
TEX2	0.181145442
MMP17	0.181182117
MAP4K2	0.181193599
PFKL	0.181204346
RBMXL2	0.181361954
MCTP2	0.181377534
LAMA1	0.181566806
DAG1	0.181687029
ALPL	0.181688126
LRRC37A3	0.181750819
CAD	0.18184302
KIAA1217	0.18185382
CAMTA2	0.181946382
ZNF143	0.182082391
ZNF470	0.182104252
KIAA0232	0.182129023
ATP8B4	0.182187262
SUPT6H	0.182232138
PKP4	0.182267897
ACTRT2	0.182418574
SLC7A14	0.182562728
ST14	0.182634475
FOXK1	0.18271881
GPBP1	0.182790234
MYLK	0.18286196
ARAP3	0.182908635
BCL9L	0.183100638
CUL5	0.183320529
CHRM4	0.183410146
FGF14	0.183615476
ABCC2	0.183667929
WFS1	0.18379429
PIK3CD	0.183856578
BMP10	0.184014077
TRIM37	0.184030818
NCKAP1	0.184272166
KDM5B	0.184367159
LUZP1	0.184521281
CDH16	0.1845492
LPIN1	0.184635307
AFF2	0.184780072
SHROOM2	0.184923682
T	0.18494498
HYDIN	0.184953568
RTN2	0.185375452
ZNF420	0.185742234
ADAM17	0.185781364
CNR1	0.185931814
GRM6	0.185981919
CFAP45	0.186139168
PPM1B	0.186290169
ZNF33A	0.186394323
TLR4	0.186403804
ZNF559	0.186545481
JADE1	0.186561661
OR52A5	0.186657442
CDKN2A	0.186697861
ZXDA	0.186895647
TBX21	0.186914476
GPAM	0.18692587
BORA	0.187110937
MUM1L1	0.187135753
LRRC3B	0.187323609
NLRC3	0.187381817
SIGLEC8	0.187474683
RXFP3	0.187498708
SLC16A10	0.187591198
SLC39A4	0.187785918
RPS6KA2	0.187820902
PLEKHA4	0.187852938
AGAP5	0.188035579
MS4A14	0.188102865
HECA	0.188248576
FRMPD2	0.188376501
IGFN1	0.188442515
DMRT1	0.188470648
KBTBD7	0.188493923
SDPR	0.188733632
RASGRP1	0.188738199
SRSF6	0.188747599
SND1	0.188835592
KMO	0.188839857
STK10	0.189006936
SCN2B	0.189054244
CREBBP	0.189082165
HECTD3	0.189131097
KIR3DL1	0.189373814
CLK2P1	0.189445429
MFAP3L	0.189553424
EPHB2	0.189593837
KIF22	0.189639993
ZCCHC8	0.189765452
MAATS1	0.189908805
SH3BP4	0.189925894
TMC3	0.190052968
VPS18	0.190063653
BRDT	0.190234268
COPB1	0.190464492
PHTF2	0.190493555
PKD1L2	0.190501819
NUP210	0.190858823
IQCC	0.190879376
KLHL40	0.191143976
GPR61	0.191402516
SGK223	0.191403856
TMEM63A	0.191458261
TBC1D24	0.191643564
GSPT2	0.191867616
XKRX	0.192066606
GPR37	0.192101584
ANKFY1	0.192104876
EXD3	0.192200922
NAT10	0.192256352
BRD4	0.192403443
SCARA3	0.192445922
CCDC144A	0.192579933
COL6A2	0.192668024
BNIP3L	0.192992555
PPIG	0.193050077
CILP2	0.193324215
HSPD1	0.19333884
CPNE8	0.193521749
TNS3	0.193525116
PGR	0.193717685
NBPF1	0.193769124
ZNF225	0.1940692
AP1G1	0.194130744
SPDL1	0.194147033
NR0B2	0.194216591
SMYD1	0.194263859
BMP4	0.194468819
CPD	0.19451802
CYP7B1	0.194738883
ZNF774	0.19478168
EIF4G3	0.195051765
WWP1	0.195102148
GPR141	0.19511514
HECTD4	0.195183806
PID1	0.195456947
HHIP	0.195536989
ADHFE1	0.195648656
ATP1A1	0.195661968
ARHGEF10	0.195915894
TNPO2	0.195973872
RBM10	0.195993939
CLIP1	0.196675439
NPY2R	0.196698317
PNMA5	0.197034841
ST3GAL1	0.197088777
OR6Y1	0.197355944
ALCAM	0.197500934
MAN2B2	0.197597113
WASF3	0.197726878
PRDM9	0.197895424
MON1B	0.197993426
SPEF2	0.198253374
AVPR2	0.198289402
CACNA2D1	0.198332624
C14orf159	0.198348647
SPIRE1	0.198447897
FAM120B	0.198656095
ANKHD1-EIF4EBP3	0.198778945
PTOV1	0.198894031
AHI1	0.199099547
MAGEE1	0.199103317
ADAMTS16	0.199439492
ZFHX3	0.199551111
SP1	0.199705226
ZNF275	0.199896744
GGA3	0.199955901
SIPA1L3	0.200063779
COG5	0.200072051
STXBP2	0.200099735
SFRP1	0.200188326
SGSM2	0.200553833
THAP9	0.200667699
NAP1L1	0.200842345
FAM110B	0.200862602
PCDH8	0.201120971
MAP4	0.201300357
MICU2	0.201327533
SERPINF2	0.201564412
ZNFX1	0.201577072
PRAM1	0.201707511
CDAN1	0.201721314
SENP3	0.201792685
HSPA4L	0.20179624
MCF2L	0.201818925
GSTM5	0.202038681
RANBP17	0.202051378
SPERT	0.20232718
KRT82	0.202433337
SLC7A6	0.202576377
TGM2	0.202805788
EXPH5	0.202868952
SNX22	0.202872248
OTUD7A	0.203121957
DMTN	0.203134406
ACACA	0.203282776
RTN4RL1	0.203401573
ASTL	0.203582884
OSBPL3	0.203623786
SYT10	0.203713136
IRF4	0.203803608
PTPRM	0.204196074
OR2M4	0.204255512
GPC4	0.204463627
SRRM2	0.204605719
NIPBL	0.204808229
EPHX1	0.205096214
EPB41L5	0.205269034
AP1M1	0.205320715
OR5T2	0.205675869
ILVBL	0.205758444
CDC5L	0.205953156
KIAA0319L	0.206015397
C2orf78	0.206111437
QSER1	0.206121405
IPCEF1	0.206161594
PDXDC1	0.206179029
SGSM1	0.206233849
CYP3A7	0.20625854
RTN1	0.20661548
ADAM19	0.20674978
NLRC4	0.206764256
PCDHB8	0.206909541
SH2D5	0.206925359
RAF1	0.207055384
PIP5K1C	0.207085083
OPA1	0.207085228
CASKIN1	0.207148971
IRX5	0.207361305
SRPR	0.207384375
TRAF3IP3	0.207555555
STARD8	0.207620736
TRIM58	0.207655787
FAM155B	0.207807934
KIF1B	0.208013522
MYCBP2	0.208027714
ZNF81	0.208293704
OR5W2	0.208327086
CYP24A1	0.208420202
NLRP7	0.208433601
GLUD2	0.208491757
SLC22A16	0.208533636
ERGIC1	0.208608415
MAST3	0.208683208
PNLDC1	0.208772511
ADGRG3	0.208834247
HID1	0.209265625
OR51E1	0.209286177
CLK2	0.20935244
CDT1	0.209415615
OR7D2	0.209501915
PFKP	0.209773598
LHX9	0.209889751
MAN2A2	0.210020658
CCSER2	0.210223005
CCAR2	0.210257402
GYS1	0.210319656
PIAS4	0.210498755
MEI1	0.210498836
FOXG1	0.211011657
SH3PXD2B	0.211019603
IGHG3	0.211034782
SIGLEC7	0.211073507
ZNF572	0.211284949
LRCH1	0.211338276
MYO19	0.211363639
IL20RA	0.211401612
TNXB	0.211557705
WDR55	0.211583371
CPA1	0.21160978
HDLBP	0.211707617
TNR	0.211762371
DCT	0.211767164
GPRC5C	0.211858199
FAM166A	0.211953561
ZNF429	0.212096344
CES4A	0.212098832
MFN1	0.212244786
TAF1B	0.21234157
CDH24	0.212370493
NUP133	0.212426589
IFI44L	0.21277256
KIRREL3	0.212826729
COL7A1	0.212862262
SLC16A4	0.213326273
CACNA1I	0.213463331
IKZF4	0.213640635
GRM1	0.21368907
MPHOSPH9	0.213792283
APLP1	0.213849365
PAK2	0.213916543
TFAP2A	0.213918939
PDPR	0.214148818
POLN	0.214152235
SV2B	0.214170216
ZSWIM5	0.214242448
POM121L12	0.214279678
C15orf52	0.214282026
DRP2	0.214362331
AJAP1	0.21463013
MPDZ	0.214632392
PTK2	0.214676682
SOX6	0.214730402
FAM98A	0.214744975
ADAMTS19	0.214781588
UBBP4	0.214800918
LRRC8E	0.214839233
CLEC9A	0.214912366
NKAPL	0.215167631
SLC1A7	0.215344442
NR4A2	0.215350389
ANKMY1	0.215364738
DCX	0.215751515
ZC3H4	0.21576961
ZSCAN2	0.215876198
MCAM	0.215892429
KDM4B	0.216076472
P4HA2	0.216172081
ROR1	0.216277825
BCAN	0.216519844
CLSTN1	0.216630344
DDX3X	0.21674204
UBIAD1	0.216960776
SLC9A4	0.216994331
ARSJ	0.217140228
ZFP30	0.21715797
ARHGAP1	0.217187273
MAGT1	0.217189639
PCDHAC1	0.21738843
NR1I3	0.217513566
RBM24	0.217590353
METTL17	0.217659207
TCF4	0.217687613
LOXL2	0.217703786
ADGRA1	0.217749935
GRHL3	0.217773006
SIDT1	0.217792112
LTF	0.218171095
ARHGEF40	0.218420646
KBTBD4	0.218597137
CTNND2	0.218777094
BCL11A	0.218814695
DVL2	0.219009258
ASH1L	0.21913533
EXTL3	0.219172868
DYX1C1	0.219286858
GOLGA1	0.21946725
TLR10	0.219519569
TRIM39	0.219603652
HK3	0.219839582
SMCHD1	0.219928875
SNAI3	0.219974655
RP11-551L14.1	0.220403757
MED12	0.220685207
TBC1D31	0.22068951
POLR1A	0.220729817
MROH7	0.220732515
WDR33	0.220901188
EPS8L3	0.221019864
AGBL2	0.221058315
KRT28	0.221340594
OR5M9	0.221424436
AHDC1	0.221693536
ERICH6	0.221861963
KIFAP3	0.221970012
GABRD	0.222027698
IGHMBP2	0.222074392
TYW5	0.222111166
GJA4	0.222390271
ZIM3	0.222396586
UBE2MP1	0.222457843
SNX29	0.222510366
MTA1	0.222549128
AK8	0.222568932
GAD2	0.222619567
ENTPD8	0.22266792
NPEPPS	0.222726983
ZNF107	0.222817143
PTPRR	0.222849262
TIAM2	0.222996749
PKN2	0.223040913
[truncated: 4,957 more rows]
